# Supplementary material for: 4-Meth­oxy-2-{(E)-[(thio­phen-2-yl)methyl­imino]­meth­yl}phenol
Source: Acta Crystallogr Sect E Struct Rep Online. 2012 Aug 31;68(Pt 9):o2801. doi: 10.1107/S1600536812036586 (PMC3435828; doi:10.1107/S1600536812036586)
Supplement: Supplementary file 2 [file e-68-o2801-Isup2.hkl]

#
# h,k,l, Fc-squared, Fo-squared, sigma(Fo-squared) and status flag
#
data_I
_shelx_title ' RMZ139 in P21 4'
_shelx_refln_list_code          4
_shelx_F_calc_maximum       94.15
_exptl_crystal_F_000       260.00
_reflns_d_resolution_high  0.8410
 
loop_
 _symmetry_equiv_pos_as_xyz
 'x, y, z'
 '-x, y+1/2, -z'
 
_cell_length_a     5.6325
_cell_length_b     8.1666
_cell_length_c    13.4836
_cell_angle_alpha  90.000
_cell_angle_beta   96.798
_cell_angle_gamma  90.000
 
_shelx_F_squared_multiplier     1.000
 
loop_
 _refln_index_h
 _refln_index_k
 _refln_index_l
 _refln_F_squared_calc
 _refln_F_squared_meas
 _refln_F_squared_sigma
 _refln_observed_status
   1  -9   0        1.46        1.22      1.39 o
   2  -9   0        2.17        2.71      1.81 o
   0  -8   0       31.68       30.45      5.12 o
   1  -8   0       22.38       25.13      4.66 o
   2  -8   0        1.57        5.12      2.20 o
   1  -7   0       43.91       45.00      5.78 o
   0  -6   0       23.13       22.53      3.74 o
   1  -6   0       44.52       53.83      5.77 o
   0  -4   0      189.53      189.99      8.59 o
   3  -4   0       10.01       11.02      1.57 o
   4  -4   0       41.45       49.09      4.18 o
   1  -3   0      488.20      490.21     12.90 o
   2  -3   0      863.00      934.72     11.77 o
   3  -3   0      201.90      221.28      8.11 o
   4  -3   0       35.92       39.59      4.21 o
   5  -3   0        0.59        0.48      0.77 o
   0  -2   0      991.60     1017.59      9.70 o
   1  -2   0     8863.47     8588.61     48.45 o
   2  -2   0      147.13      161.23      5.65 o
   3  -2   0      160.93      156.93      7.42 o
   4  -2   0       11.69       11.22      2.42 o
   5  -2   0       13.54       16.12      3.39 o
   6  -2   0        1.83        3.05      1.91 o
   1  -1   0     3085.49     3123.48     14.54 o
   2  -1   0      833.64      823.76     18.43 o
   3  -1   0      325.74      346.80     11.96 o
   4  -1   0        4.66        6.12      2.01 o
   5  -1   0        9.74        4.73      1.92 o
   6  -1   0        2.32        4.35      2.17 o
   1   0   0       66.82       88.11      2.61 o
   2   0   0     1568.14     1426.74     15.04 o
   3   0   0      196.90      221.79     10.24 o
   4   0   0      193.16      205.74     11.57 o
   5   0   0        0.18        2.05      1.52 o
   6   0   0        3.89        7.33      2.88 o
   1   1   0     3115.02     3066.29     80.65 o
   2   1   0      816.85      827.92     11.34 o
   3   1   0      334.48      361.12     13.89 o
   4   1   0        4.83        7.48      2.41 o
   5   1   0       10.02       10.07      3.14 o
   6   1   0        2.47       -0.57      1.07 o
   0   2   0      985.13     1066.46     11.88 o
   1   2   0     8830.89     8172.32     47.67 o
   2   2   0      145.62      150.00      6.04 o
   3   2   0      163.47      164.09      6.16 o
   4   2   0       12.76       13.01      3.29 o
   5   2   0       13.11       10.39      3.31 o
   6   2   0        1.85        4.26      2.51 o
   1   3   0      486.96      465.98      5.97 o
   2   3   0      877.61      905.39     14.67 o
   3   3   0      199.57      210.73     15.48 o
   4   3   0       35.95       39.86      5.88 o
   5   3   0        0.64       -0.11      0.82 o
   6   3   0       14.82       21.04      5.21 o
   0   4   0      184.33      158.39      6.53 o
   1   4   0      131.82      136.09      2.90 o
   2   4   0      118.51      106.48      4.71 o
   3   4   0        9.85        8.46      1.29 o
   4   4   0       42.17       54.02      7.16 o
   5   4   0       12.90       10.05      3.49 o
   6   4   0        4.24        3.46      2.27 o
   1   5   0        0.65        0.62      0.20 o
   2   5   0      307.77      302.34      6.55 o
   3   5   0       81.45       81.64      8.33 o
   4   5   0        2.30        2.81      1.85 o
   5   5   0        8.94       10.18      3.67 o
   0   6   0       23.93       29.44      3.56 o
   1   6   0       45.97       43.73      2.11 o
   2   6   0       68.11       67.71      7.15 o
   3   6   0       20.66       46.68      6.70 o
   4   6   0       11.86       15.21      4.15 o
   5   6   0       15.21       14.28      4.37 o
   1   7   0       43.38       41.61      5.30 o
   2   7   0        0.48       -1.18      1.20 o
   3   7   0        8.37       11.69      3.55 o
   4   7   0       14.60       14.42      4.33 o
   1   8   0       22.42       21.82      4.07 o
   2   8   0        1.56       -0.10      0.75 o
   3   8   0       13.04       10.47      3.42 o
   2   9   0        2.10        0.70      1.09 o
  -2  -9   1        1.54        6.56      2.82 o
  -1  -9   1        7.04        8.28      3.11 o
   0  -9   1       13.34       15.08      2.77 o
   1  -9   1        2.42        4.17      2.21 o
   2  -9   1        7.23        8.55      3.09 o
  -2  -8   1        6.45        9.28      3.11 o
  -1  -8   1       38.36       47.60      6.41 o
   0  -8   1        8.13       18.51      2.80 o
   1  -8   1        0.13       -0.09      0.72 o
   2  -8   1        0.12       -1.42      1.28 o
  -1  -7   1        2.60        1.67      1.28 o
   0  -7   1       23.60       20.85      2.77 o
   1  -7   1       31.90       35.22      5.08 o
  -1  -6   1       21.53       20.32      1.26 o
   0  -6   1      205.55      230.93      8.32 o
   1  -6   1       47.97       52.63      5.60 o
   0  -5   1      222.68      233.40      7.50 o
  -4  -4   1       54.74       50.25      4.47 o
  -3  -4   1       33.34       36.01      3.21 o
   0  -4   1       74.78       69.98      2.67 o
   3  -4   1       49.96       52.58      2.96 o
   4  -4   1        4.15        3.77      1.12 o
  -5  -3   1       15.18       15.61      3.11 o
  -4  -3   1       25.41       31.95      3.89 o
  -3  -3   1       18.40       20.98      2.61 o
  -2  -3   1      925.23      983.21     14.14 o
  -1  -3   1     1247.09     1283.60     20.62 o
   0  -3   1        2.67        2.17      0.43 o
   1  -3   1      599.32      611.33     14.35 o
   2  -3   1      388.95      432.85      6.77 o
   3  -3   1       62.53       58.05      3.94 o
   4  -3   1        8.19        5.14      1.47 o
   5  -3   1       16.21       15.95      3.07 o
  -6  -2   1       16.16       17.82      3.96 o
  -5  -2   1       14.80       15.05      3.26 o
  -4  -2   1       62.72       55.28      5.40 o
  -3  -2   1      211.01      219.47      9.09 o
  -2  -2   1      281.32      274.03      8.05 o
  -1  -2   1      338.52      348.79      5.62 o
   0  -2   1     5609.25     4792.84     16.64 o
   1  -2   1       92.26       93.27      5.10 o
   2  -2   1      425.08      453.61      9.01 o
   3  -2   1       15.52       12.09      2.06 o
   4  -2   1       61.69       68.89      5.92 o
   5  -2   1       19.80       19.84      3.65 o
   6  -2   1        1.85        0.02      0.67 o
  -6  -1   1        2.70        3.07      1.87 o
  -5  -1   1        5.10        6.26      2.20 o
  -4  -1   1      169.80      169.72      9.94 o
  -3  -1   1      699.70      679.79     17.02 o
  -2  -1   1      501.77      491.27      8.78 o
  -1  -1   1     3201.69     3161.47     16.46 o
   1  -1   1      794.93      815.90      7.36 o
   2  -1   1      448.06      412.08      7.85 o
   3  -1   1       95.58      108.60      6.74 o
   4  -1   1        7.79        8.10      2.21 o
   5  -1   1       55.02       47.82      6.09 o
   6  -1   1       48.65       41.29      6.28 o
  -6   0   1        5.25        6.09      2.68 o
  -5   0   1       30.77       29.43      5.03 o
  -4   0   1        7.83        7.71      2.31 o
  -3   0   1        5.46        3.12      1.33 o
  -2   0   1      163.60      180.93      5.45 o
  -1   0   1      687.96      609.66      7.17 o
   1   0   1       23.26       46.12     10.60 o
   2   0   1       33.63       29.61      2.15 o
   3   0   1      323.69      318.45     12.47 o
   4   0   1       79.89       82.86      7.34 o
   5   0   1        1.99        1.42      1.28 o
   6   0   1        0.22        0.08      0.79 o
  -6   1   1        2.58       -0.33      1.09 o
  -5   1   1        5.07        6.74      2.49 o
  -4   1   1      168.21      179.90     11.34 o
  -3   1   1      693.26      697.03     19.41 o
  -2   1   1      495.79      460.70      8.54 o
  -1   1   1     3201.63     3037.22     22.61 o
   1   1   1      788.79      779.91      7.12 o
   2   1   1      457.68      427.49      7.99 o
   3   1   1       94.51      106.43      7.69 o
   4   1   1        7.60        8.22      2.53 o
   5   1   1       55.73       53.91      7.04 o
   6   1   1       47.59       49.87      7.55 o
  -6   2   1       15.77       17.31      4.62 o
  -5   2   1       14.78       19.92      4.47 o
  -4   2   1       63.59       65.44      7.17 o
  -3   2   1      211.15      210.44     11.22 o
  -2   2   1      276.38      272.07      6.55 o
  -1   2   1      353.57      334.14      5.57 o
   0   2   1     5651.71     5441.94     19.08 o
   1   2   1       93.14       88.78      5.07 o
   2   2   1      421.45      439.29      7.54 o
   3   2   1       14.78       12.43      1.65 o
   4   2   1       62.73       59.77      6.98 o
   5   2   1       19.79       20.37      4.50 o
   6   2   1        1.83        3.47      2.33 o
  -6   3   1        0.53        1.72      1.81 o
  -5   3   1       14.97       10.24      3.36 o
  -4   3   1       24.24       25.17      4.68 o
  -3   3   1       16.62       14.66      1.85 o
  -2   3   1      916.35      917.85     13.05 o
  -1   3   1     1246.26     1254.92     29.88 o
   0   3   1        2.46        1.65      0.45 o
   1   3   1      612.70      610.39     14.83 o
   2   3   1      383.70      413.58     15.76 o
   3   3   1       63.87       59.65      5.38 o
   4   3   1        8.36        6.57      2.62 o
   5   3   1       15.69       16.57      4.40 o
   6   3   1        2.94        4.60      2.47 o
  -6   4   1        4.94        6.98      3.35 o
  -5   4   1       27.39       23.25      5.13 o
  -4   4   1       53.45       51.60      6.93 o
  -3   4   1       33.31       30.37      2.61 o
  -2   4   1      393.93      373.28      7.74 o
  -1   4   1     1588.96     1548.98     27.30 o
   0   4   1       72.78       62.08      2.92 o
   1   4   1      891.18      901.38      5.54 o
   2   4   1       73.80       63.29      6.21 o
   3   4   1       49.41       47.56      2.67 o
   4   4   1        4.03        1.51      1.14 o
   5   4   1       16.25       17.48      4.72 o
  -5   5   1        1.65       -0.39      1.21 o
  -4   5   1       26.39       23.61      4.91 o
  -3   5   1       61.46       58.66      6.88 o
  -2   5   1      210.78      201.43      5.80 o
  -1   5   1       54.32       57.84      1.81 o
   0   5   1      222.59      220.36      6.19 o
   1   5   1      126.25      128.47      2.37 o
   2   5   1       91.23       87.12      7.83 o
   3   5   1        3.55        3.75      1.94 o
   4   5   1       21.82       19.50      4.67 o
   5   5   1        1.84       -0.11      1.01 o
  -5   6   1        0.53        1.01      1.52 o
  -4   6   1        5.73        5.59      2.58 o
  -3   6   1       54.25       54.21      7.07 o
  -2   6   1      223.38      213.16      6.16 o
  -1   6   1       21.73       22.15      1.65 o
   0   6   1      204.40      216.73      6.75 o
   1   6   1       47.07       45.81      1.86 o
   2   6   1        7.22        7.61      2.43 o
   3   6   1        1.37       -0.33      1.21 o
   4   6   1       11.71       10.84      3.58 o
   5   6   1        2.86        1.85      1.45 o
  -4   7   1        2.38        0.36      1.14 o
  -3   7   1       87.27       82.25      9.06 o
  -2   7   1       57.33       56.05      6.75 o
  -1   7   1        2.53        1.61      0.71 o
   0   7   1       23.07       23.75      2.45 o
   1   7   1       32.59       28.15      4.57 o
   2   7   1        2.97        4.96      2.12 o
   3   7   1       19.23       18.15      4.43 o
   4   7   1        1.38        0.44      1.07 o
  -3   8   1       19.52       13.84      4.00 o
  -2   8   1        6.73        6.19      2.54 o
  -1   8   1       37.75       40.16      5.32 o
   0   8   1        7.90        8.90      2.47 o
   1   8   1        0.15       -0.23      0.67 o
   2   8   1        0.10       -0.31      0.85 o
   3   8   1        1.91        1.86      0.91 o
   2   9   1        7.08        7.50      3.15 o
  -2  -9   2       13.73       14.03      3.96 o
  -1  -9   2        2.42        2.85      1.86 o
   0  -9   2        3.24        4.62      1.51 o
   1  -9   2        0.27        0.45      0.78 o
   2  -9   2        0.30        1.54      1.56 o
  -2  -8   2       18.43       15.18      3.78 o
  -1  -8   2        1.03        0.24      0.84 o
   0  -8   2       26.23       20.61      2.95 o
   1  -8   2        6.97        6.48      2.48 o
   2  -8   2        0.37        0.27      0.96 o
  -1  -7   2        3.21        5.96      2.15 o
   0  -7   2       88.70       84.85      5.53 o
   1  -7   2       23.86       23.80      4.18 o
  -1  -6   2       65.35       69.08      2.96 o
   0  -6   2       26.94       21.58      2.57 o
   1  -6   2       30.23       26.64      3.99 o
  -4  -5   2       17.08       24.68      3.24 o
   0  -5   2        7.15        8.03      1.00 o
  -5  -4   2        4.01        6.12      1.90 o
  -4  -4   2        2.34        3.51      1.36 o
  -3  -4   2        4.55        5.06      1.38 o
   0  -4   2       15.70       13.28      0.93 o
   1  -4   2       57.38       62.87      2.83 o
   3  -4   2       53.67       49.39      2.40 o
  -6  -3   2        3.39        7.89      2.70 o
  -5  -3   2       11.28       12.72      2.94 o
  -4  -3   2      142.28      159.76      8.93 o
  -3  -3   2       63.74       71.64      5.09 o
  -2  -3   2      524.53      568.60     12.21 o
  -1  -3   2      154.56      154.92      7.31 o
   0  -3   2      112.71      109.00      3.07 o
   1  -3   2        2.87        2.12      0.59 o
   2  -3   2      179.96      181.98      3.86 o
   3  -3   2       35.35       39.05      3.12 o
   4  -3   2        3.50        5.80      1.55 o
   5  -3   2       15.52       19.05      3.31 o
  -6  -2   2       13.32       14.92      3.66 o
  -5  -2   2        4.39        7.05      2.24 o
  -4  -2   2       21.66       21.19      3.46 o
  -3  -2   2      106.05      112.18      6.75 o
  -2  -2   2      544.23      530.37     11.97 o
  -1  -2   2      732.09      716.72      9.10 o
   0  -2   2     1231.23     1214.43      9.53 o
   1  -2   2       70.97       64.31      4.32 o
   2  -2   2       10.79       13.41      1.58 o
   3  -2   2       93.44       88.66      5.51 o
   4  -2   2       41.08       41.42      4.61 o
   5  -2   2       23.68       19.21      3.64 o
   6  -2   2        8.88       10.81      3.00 o
  -6  -1   2        0.18       -0.40      0.92 o
  -5  -1   2       11.31       10.39      2.92 o
  -4  -1   2       44.56       44.67      5.28 o
  -3  -1   2       82.63       83.13      6.04 o
  -2  -1   2       70.93       84.08      5.03 o
  -1  -1   2     1417.94     1364.60     11.84 o
   0  -1   2      379.51      364.11      2.94 o
   1  -1   2      853.75      825.26     17.85 o
   2  -1   2      106.08       98.23      5.11 o
   3  -1   2       67.73       66.05      5.35 o
   4  -1   2       14.74       14.53      2.95 o
   5  -1   2       16.45       23.64      4.28 o
   6  -1   2        1.44        0.50      0.96 o
  -6   0   2        1.42        1.72      1.32 o
  -5   0   2       57.83       56.65      6.98 o
  -4   0   2        0.61        0.17      0.63 o
  -3   0   2       74.29       80.30      6.23 o
  -2   0   2       17.29       16.21      1.67 o
  -1   0   2     2114.24     1820.22     13.54 o
   1   0   2      675.10      629.24      8.23 o
   2   0   2      115.29      105.46      5.73 o
   3   0   2      106.92       92.13      6.79 o
   4   0   2       95.42      107.09      8.48 o
   5   0   2        0.63       -2.04      1.51 o
   6   0   2        0.03       -0.27      1.01 o
  -6   1   2        0.17        0.98      1.20 o
  -5   1   2       11.37       13.49      3.62 o
  -4   1   2       46.42       44.39      5.72 o
  -3   1   2       83.68       89.13      6.95 o
  -2   1   2       70.31       74.32      3.58 o
  -1   1   2     1406.30     1359.29     11.90 o
   0   1   2      382.27      353.84      4.54 o
   1   1   2      849.83      840.86     14.41 o
   2   1   2      104.44       95.29      3.77 o
   3   1   2       67.78       60.52      5.91 o
   4   1   2       14.84       12.03      3.09 o
   5   1   2       16.78       13.23      3.59 o
   6   1   2        1.53       -0.20      1.12 o
  -6   2   2       13.33       23.96      5.41 o
  -5   2   2        4.11        4.70      2.32 o
  -4   2   2       21.42       21.72      4.18 o
  -3   2   2      106.36       95.52      7.58 o
  -2   2   2      542.13      486.84      9.92 o
  -1   2   2      723.77      684.00      8.82 o
   0   2   2     1228.82     1151.29      7.37 o
   1   2   2       69.82       67.41      2.65 o
   2   2   2       11.55       11.24      1.17 o
   3   2   2       90.82       93.34      4.51 o
   4   2   2       42.19       39.81      5.78 o
   5   2   2       23.53       16.18      4.11 o
   6   2   2        8.91       12.87      4.00 o
  -6   3   2        3.41        4.12      2.42 o
  -5   3   2       11.60       15.01      4.14 o
  -4   3   2      143.46      146.97     11.14 o
  -3   3   2       65.22       66.13      6.61 o
  -2   3   2      525.83      519.47      9.71 o
  -1   3   2      151.80      152.33      5.36 o
   0   3   2      109.91       99.78      1.95 o
   1   3   2        3.16        1.78      0.53 o
   2   3   2      179.36      182.91      9.98 o
   3   3   2       35.55       34.24      2.47 o
   4   3   2        3.84        6.69      2.61 o
   5   3   2       16.34       18.72      4.55 o
   6   3   2       14.24        7.62      3.45 o
  -6   4   2        3.41        0.84      1.54 o
  -5   4   2        4.13        4.67      2.28 o
  -4   4   2        2.27        1.60      1.36 o
  -3   4   2        4.76        4.96      2.10 o
  -2   4   2      612.18      605.70     12.86 o
  -1   4   2      213.51      205.79      5.73 o
   0   4   2       15.37       12.51      1.30 o
   1   4   2       57.51       53.96      2.90 o
   2   4   2       81.58       84.29      7.28 o
   3   4   2       55.19       60.29      6.95 o
   4   4   2       21.16       17.41      4.18 o
   5   4   2       19.70       18.65      4.91 o
  -5   5   2       24.60       18.14      4.75 o
  -4   5   2       16.96       11.17      3.45 o
  -3   5   2      222.45      189.35     12.32 o
  -2   5   2       83.10       78.81      4.90 o
  -1   5   2      174.01      167.70      4.43 o
   0   5   2        6.42        5.56      1.07 o
   1   5   2      172.98      163.56      6.09 o
   2   5   2       34.30       32.48      4.82 o
   3   5   2        4.60        2.41      1.58 o
   4   5   2        9.93        8.18      3.12 o
   5   5   2       15.04       12.64      4.16 o
  -5   6   2        6.13       11.43      3.71 o
  -4   6   2       10.35        5.46      2.49 o
  -3   6   2       36.78       38.63      5.90 o
  -2   6   2       27.61       20.60      3.88 o
  -1   6   2       64.96       60.84      3.70 o
   0   6   2       25.96       26.82      2.92 o
   1   6   2       30.00       26.49      1.40 o
   2   6   2       25.11       21.46      4.16 o
   3   6   2        1.46        2.23      1.68 o
   4   6   2       26.03       20.83      5.03 o
   5   6   2        0.70       -0.46      1.28 o
  -4   7   2       20.35       20.71      4.93 o
  -3   7   2       27.44       31.44      5.52 o
  -2   7   2       10.60       13.03      3.28 o
  -1   7   2        3.18        4.17      1.08 o
   0   7   2       89.24       88.26      4.59 o
   1   7   2       23.45       29.56      4.65 o
   2   7   2        5.15        8.71      3.00 o
   3   7   2        2.06        1.53      1.48 o
   4   7   2       12.65        7.16      3.40 o
  -3   8   2       24.88       25.57      5.29 o
  -2   8   2       18.78       15.85      3.69 o
  -1   8   2        1.19        1.98      1.24 o
   0   8   2       26.53       32.41      4.72 o
   1   8   2        7.06        6.60      2.35 o
   2   8   2        0.45        1.26      0.94 o
   3   8   2       15.77       10.58      3.84 o
   2   9   2        0.27        2.03      1.59 o
  -2  -9   3        9.84        7.05      2.93 o
  -1  -9   3       10.18        8.34      3.10 o
   0  -9   3        3.41        2.27      1.19 o
   1  -9   3        6.69       11.43      3.37 o
   2  -9   3        2.63        3.71      2.15 o
  -2  -8   3       30.38       33.17      5.73 o
  -1  -8   3       61.61       82.30      8.67 o
   0  -8   3        3.99        3.46      1.34 o
   1  -8   3        2.01        1.09      1.10 o
   2  -8   3        2.19        3.63      1.99 o
  -1  -7   3        0.87        2.05      1.63 o
   0  -7   3       45.52       49.57      5.49 o
   1  -7   3       15.98       13.05      3.09 o
  -1  -6   3       31.41       33.56      3.52 o
   0  -6   3       64.14       64.97      3.10 o
   1  -6   3       59.35       67.26      6.26 o
  -4  -5   3       10.42       12.13      2.44 o
   0  -5   3       20.81       21.54      1.57 o
   2  -5   3        5.70        5.14      1.27 o
  -5  -4   3        3.50        1.74      1.17 o
  -4  -4   3       17.49       18.59      3.05 o
  -3  -4   3       39.53       41.05      4.11 o
   0  -4   3       18.38       19.16      1.17 o
   1  -4   3       35.91       34.04      2.28 o
   3  -4   3       52.86       55.61      2.16 o
  -6  -3   3        7.15       12.92      3.34 o
  -5  -3   3       18.34       23.13      4.03 o
  -4  -3   3       78.16       80.94      6.59 o
  -3  -3   3      165.12      177.17      8.46 o
  -2  -3   3        4.27        4.53      1.25 o
  -1  -3   3       77.29       78.60      5.34 o
   0  -3   3      102.03       99.84      2.43 o
   1  -3   3      174.22      175.82      5.75 o
   2  -3   3       15.71       19.88      1.41 o
   3  -3   3       78.03       85.54      4.72 o
   4  -3   3       24.07       23.94      3.14 o
  -6  -2   3        1.60        2.01      1.25 o
  -5  -2   3       24.99       23.76      4.25 o
  -4  -2   3       15.77       16.47      3.12 o
  -3  -2   3       65.18       66.16      5.43 o
  -2  -2   3       72.30       69.53      4.70 o
  -1  -2   3      510.66      521.73     12.65 o
   0  -2   3      122.93      118.31      2.59 o
   1  -2   3       43.51       47.26      1.80 o
   2  -2   3        8.83        8.27      1.38 o
   3  -2   3      120.73      129.47      6.85 o
   4  -2   3       51.66       50.60      5.14 o
   5  -2   3        3.78        3.65      1.76 o
  -6  -1   3        2.48        2.29      1.38 o
  -5  -1   3       48.38       47.77      6.23 o
  -4  -1   3      110.00      100.16      8.00 o
  -3  -1   3       40.61       42.52      4.52 o
  -2  -1   3      127.59      151.55      7.21 o
  -1  -1   3      303.83      309.47      6.21 o
   0  -1   3      413.57      378.21      4.34 o
   1  -1   3       68.39       60.33      3.75 o
   2  -1   3       69.85       76.41      4.63 o
   3  -1   3       35.30       38.02      4.13 o
   4  -1   3       38.01       42.72      5.13 o
   5  -1   3       12.12       15.15      3.43 o
   6  -1   3        1.20        0.65      0.83 o
  -6   0   3       35.67       43.52      6.77 o
  -5   0   3        0.98        0.89      1.26 o
  -4   0   3        0.65        1.77      1.14 o
  -3   0   3      316.05      325.99     12.96 o
  -2   0   3      582.67      501.12     13.52 o
  -1   0   3        6.08        8.31      1.02 o
   0   0   3      779.69      801.77     17.10 o
   1   0   3        0.08        1.29      0.90 o
   2   0   3       77.34       74.52      3.77 o
   3   0   3        6.89       10.99      2.46 o
   4   0   3       56.05       63.97      6.75 o
   5   0   3       17.92       19.15      4.11 o
   6   0   3        6.49        9.82      3.46 o
  -6   1   3        2.42        2.56      1.88 o
  -5   1   3       48.85       58.79      7.38 o
  -4   1   3      110.01      110.06      8.95 o
  -3   1   3       42.17       41.55      4.82 o
  -2   1   3      128.73      138.80      5.10 o
  -1   1   3      294.61      295.87      6.11 o
   0   1   3      411.52      367.73      7.78 o
   1   1   3       69.40       63.01      3.28 o
   2   1   3       68.64       71.60      3.34 o
   3   1   3       33.89       32.33      4.39 o
   4   1   3       39.01       36.60      5.33 o
   5   1   3       12.52       15.01      3.82 o
   6   1   3        1.27        0.89      1.61 o
  -6   2   3        1.75        2.64      1.81 o
  -5   2   3       25.00       20.21      4.49 o
  -4   2   3       15.82       14.55      3.42 o
  -3   2   3       65.57       59.81      6.01 o
  -2   2   3       67.54       65.24      7.06 o
  -1   2   3      506.25      532.52      8.44 o
   0   2   3      122.63      118.11      2.88 o
   1   2   3       43.75       44.00      2.05 o
   2   2   3       10.66       10.40      2.34 o
   3   2   3      119.11      121.56      5.03 o
   4   2   3       52.61       50.52      6.61 o
   5   2   3        3.93        1.49      1.43 o
   6   2   3        0.76        0.52      1.31 o
  -6   3   3        7.12        8.21      3.26 o
  -5   3   3       18.03       15.77      4.16 o
  -4   3   3       78.97       77.40      8.15 o
  -3   3   3      164.24      170.94     10.68 o
  -2   3   3        4.50        4.19      0.93 o
  -1   3   3       74.23       77.49      2.80 o
   0   3   3       99.07       96.98      2.62 o
   1   3   3      169.77      159.51      5.13 o
   2   3   3       15.94       20.75      3.46 o
   3   3   3       77.82       80.89      7.80 o
   4   3   3       24.41       28.92      5.28 o
   5   3   3       13.37       16.90      4.49 o
   6   3   3        2.70        5.43      2.98 o
  -6   4   3        8.43       10.21      3.86 o
  -5   4   3        3.66        3.26      2.17 o
  -4   4   3       17.73       27.41      5.10 o
  -3   4   3       41.79       37.25      5.25 o
  -2   4   3      173.94      184.88     10.17 o
  -1   4   3       59.80       54.35      4.62 o
   0   4   3       18.41       17.90      1.56 o
   1   4   3       36.45       35.94      4.54 o
   2   4   3      206.75      216.23     11.79 o
   3   4   3       54.80       62.28      7.18 o
   4   4   3        2.95        2.52      1.77 o
   5   4   3        0.96        0.76      1.21 o
  -5   5   3        9.39       10.38      3.62 o
  -4   5   3        9.70       10.24      3.22 o
  -3   5   3       57.98       59.61      6.93 o
  -2   5   3       18.16       12.95      2.89 o
  -1   5   3       74.41       67.30      5.46 o
   0   5   3       19.15       18.34      1.75 o
   1   5   3       25.73       28.69      4.19 o
   2   5   3        5.90        5.13      2.00 o
   3   5   3       19.50       18.85      4.15 o
   4   5   3       16.15       22.32      5.03 o
   5   5   3        0.05        1.43      1.55 o
  -5   6   3        9.39       12.83      4.20 o
  -4   6   3        7.66        7.54      2.92 o
  -3   6   3       81.93       84.36      8.62 o
  -2   6   3      171.02      162.24     10.71 o
  -1   6   3       31.05       31.71      3.81 o
   0   6   3       64.19       82.03      4.07 o
   1   6   3       58.14       62.52      6.58 o
   2   6   3       43.56       49.73      6.48 o
   3   6   3        5.41       10.03      3.28 o
   4   6   3        1.38       -1.28      1.50 o
  -4   7   3        9.73        5.84      2.62 o
  -3   7   3       21.74       18.05      4.28 o
  -2   7   3       27.47       29.21      4.79 o
  -1   7   3        0.76        0.58      0.67 o
   0   7   3       45.96       50.26      5.71 o
   1   7   3       16.74       16.31      3.56 o
   2   7   3        1.95        3.36      1.80 o
   3   7   3        1.52        1.12      1.80 o
   4   7   3        2.03        4.05      2.49 o
  -3   8   3        2.99        2.32      1.78 o
  -2   8   3       29.48       33.44      5.32 o
   0   8   3        3.99        4.31      1.93 o
   1   8   3        2.13        1.15      1.48 o
   2   8   3        1.97        6.44      2.77 o
   3   8   3        3.74        4.54      2.53 o
   1   9   3        6.67        9.40      3.16 o
   2   9   3        2.61        3.35      1.84 o
  -2  -9   4       10.60       11.76      3.87 o
  -1  -9   4        8.29        6.85      2.86 o
   0  -9   4       10.56       15.25      4.02 o
   1  -9   4       11.52        6.14      2.47 o
  -2  -8   4       25.77       21.40      4.68 o
  -1  -8   4        2.40        3.68      2.15 o
   0  -8   4        2.43        5.60      1.65 o
   1  -8   4       20.55       20.03      4.06 o
   2  -8   4        5.62        4.41      2.06 o
  -1  -7   4       28.69       42.70      5.89 o
   0  -7   4       19.15       22.34      2.85 o
   1  -7   4        8.19        6.87      2.39 o
   2  -7   4        4.69        3.86      1.75 o
  -1  -6   4        7.32        7.48      1.24 o
   0  -6   4       42.08       43.66      2.55 o
   1  -6   4       28.58       33.29      4.38 o
  -4  -5   4       30.26       35.24      4.36 o
  -1  -5   4       63.49       69.71      3.58 o
   0  -5   4      159.64      163.53      3.87 o
   1  -5   4       45.03       57.95      5.15 o
  -5  -4   4       11.15        8.24      2.44 o
  -4  -4   4       60.45       53.87      5.55 o
  -3  -4   4      168.95      171.95      9.00 o
   0  -4   4      157.12      168.34      3.65 o
   1  -4   4       82.01       77.94      3.88 o
   3  -4   4       18.39       18.33      1.27 o
  -6  -3   4        5.32        5.22      2.24 o
  -5  -3   4       37.97       35.84      5.13 o
  -4  -3   4       18.96       22.49      3.66 o
  -3  -3   4      187.91      188.91      9.33 o
  -2  -3   4       52.51       48.12      4.32 o
  -1  -3   4      516.03      526.22     14.18 o
   0  -3   4      232.19      233.07      3.89 o
   1  -3   4       49.56       48.09      2.19 o
   2  -3   4       11.07        8.95      1.42 o
   3  -3   4       49.75       45.12      3.50 o
   4  -3   4       17.24       16.62      2.75 o
  -6  -2   4        4.30        2.04      1.70 o
  -5  -2   4       40.58       42.01      5.81 o
  -4  -2   4      227.58      225.97     11.86 o
  -3  -2   4      148.35      145.36      8.39 o
  -2  -2   4      326.55      340.38     11.13 o
  -1  -2   4      362.92      418.23     11.94 o
   0  -2   4      243.70      263.05      3.58 o
   1  -2   4       64.04       65.89      2.52 o
   2  -2   4       75.77       73.21      4.24 o
   3  -2   4       31.33       32.30      3.55 o
   4  -2   4       59.43       60.97      5.71 o
   5  -2   4       14.50       11.54      2.89 o
  -6  -1   4       14.13       11.51      3.48 o
  -5  -1   4       22.64       22.54      4.36 o
  -4  -1   4      171.40      179.88     10.91 o
  -3  -1   4       18.74       17.05      2.99 o
  -2  -1   4      186.99      211.66      8.98 o
  -1  -1   4      444.03      433.77      9.17 o
   0  -1   4      123.13      126.32      3.59 o
   1  -1   4      142.47      159.24      8.60 o
   2  -1   4      105.60      109.44      6.01 o
   3  -1   4       68.66       75.57      5.96 o
   4  -1   4       34.69       35.33      4.78 o
   5  -1   4       13.14       14.81      3.42 o
   6  -1   4        3.45        2.77      1.82 o
  -6   0   4       17.67       15.72      4.16 o
  -5   0   4       89.04       95.58      9.28 o
  -4   0   4        7.01        9.72      2.72 o
  -3   0   4      577.25      590.26     17.87 o
  -2   0   4      459.01      446.64     13.50 o
  -1   0   4       38.85       44.89      2.57 o
   0   0   4        0.84        0.53      0.29 o
   1   0   4      559.70      606.91     13.04 o
   2   0   4        3.40        4.30      1.27 o
   3   0   4       16.86       16.34      3.00 o
   4   0   4        4.19        5.31      1.99 o
   5   0   4       87.94       91.58      9.17 o
   6   0   4        9.16        8.83      3.08 o
  -6   1   4       14.62       18.96      4.69 o
  -5   1   4       22.45       24.29      4.80 o
  -4   1   4      170.12      183.82     11.71 o
  -3   1   4       18.87       15.90      3.10 o
  -2   1   4      193.10      200.38      9.33 o
  -1   1   4      459.99      443.41      8.34 o
   0   1   4      115.43      121.99      3.73 o
   1   1   4      145.55      154.75      6.70 o
   2   1   4      106.93      111.65      7.23 o
   3   1   4       66.21       60.34      6.20 o
   4   1   4       34.84       28.83      4.88 o
   5   1   4       12.95       12.51      3.78 o
   6   1   4        3.43        6.02      2.85 o
  -6   2   4        4.42        5.09      2.57 o
  -5   2   4       40.80       44.24      6.63 o
  -4   2   4      224.98      207.08     12.83 o
  -3   2   4      152.26      142.36      9.37 o
  -2   2   4      318.87      300.27     11.80 o
  -1   2   4      362.82      398.76      7.95 o
   0   2   4      242.27      244.92      4.80 o
   1   2   4       68.06       77.26      3.53 o
   2   2   4       73.16       68.07      6.07 o
   3   2   4       32.06       31.11      4.64 o
   4   2   4       59.21       56.36      7.15 o
   5   2   4       14.13        7.81      3.17 o
   6   2   4       10.57       15.97      4.48 o
  -6   3   4        5.05        5.75      2.75 o
  -5   3   4       38.54       34.90      6.04 o
  -4   3   4       19.60       18.60      4.04 o
  -3   3   4      187.98      176.27     10.95 o
  -2   3   4       52.57       43.14      4.69 o
  -1   3   4      522.01      500.68      8.81 o
   0   3   4      238.31      240.08      4.74 o
   1   3   4       47.89       49.58      4.77 o
   2   3   4       10.75        9.35      2.38 o
   3   3   4       49.00       42.20      5.75 o
   4   3   4       17.40       16.83      4.07 o
   5   3   4        1.09        0.89      1.35 o
  -6   4   4        9.37       16.27      4.80 o
  -5   4   4       10.91        8.12      3.13 o
  -4   4   4       62.11       54.42      7.13 o
  -3   4   4      164.08      160.29     10.84 o
  -2   4   4      119.45      119.80      8.23 o
  -1   4   4       77.15       80.17      5.61 o
   0   4   4      160.10      173.44      4.01 o
   1   4   4       79.64       68.05      6.06 o
   2   4   4      109.59      122.25      9.25 o
   3   4   4       18.66       15.94      3.78 o
   4   4   4        1.69        5.57      2.72 o
   5   4   4        0.84        1.57      1.77 o
  -5   5   4        0.13        1.41      1.50 o
  -4   5   4       30.44       37.89      6.06 o
  -3   5   4       69.83       69.58      7.45 o
  -2   5   4       87.18       81.45      7.13 o
  -1   5   4       60.61       63.08      5.25 o
   0   5   4      158.52      158.39      5.25 o
   1   5   4       45.04       43.37      5.34 o
   2   5   4       10.31        7.70      2.55 o
   3   5   4       63.34       72.63      8.39 o
   4   5   4        0.74        1.98      1.58 o
   5   5   4        6.69        5.90      3.06 o
  -5   6   4       10.45        9.46      3.57 o
  -4   6   4       11.38        6.70      2.79 o
  -3   6   4       38.57       38.46      5.79 o
  -2   6   4       30.30       28.54      4.52 o
  -1   6   4        7.30        9.16      1.23 o
   0   6   4       41.77       41.69      4.09 o
   1   6   4       29.57       27.07      4.56 o
   2   6   4       19.39       20.88      4.36 o
   3   6   4        3.08        1.46      1.20 o
   4   6   4        0.93        0.70      1.23 o
  -4   7   4        3.76       10.38      3.78 o
  -3   7   4       21.75       20.80      4.46 o
  -2   7   4       38.55       40.35      3.52 o
  -1   7   4       29.11       32.60      3.03 o
   0   7   4       18.26       20.43      3.85 o
   1   7   4        8.15        6.77      2.42 o
   2   7   4        4.80        3.16      1.76 o
   3   7   4        1.59        0.27      1.17 o
   4   7   4       18.94       30.28      6.48 o
  -3   8   4        7.05        8.37      2.98 o
  -2   8   4       26.39       18.61      3.96 o
   0   8   4        2.30        5.70      2.22 o
   1   8   4       20.37       17.06      4.14 o
   2   8   4        5.90        4.22      2.26 o
   3   8   4        3.36        3.43      2.24 o
   1   9   4       11.56        9.53      3.28 o
  -1  -9   5        8.87       10.12      3.40 o
   0  -9   5        2.80        4.58      2.42 o
   1  -9   5        4.12       -0.67      1.10 o
  -2  -8   5        8.61       13.89      3.83 o
  -1  -8   5        8.49        3.39      1.86 o
   0  -8   5       10.56       10.87      2.12 o
   1  -8   5        5.07        4.98      2.07 o
   2  -8   5        0.98        2.54      1.74 o
  -2  -7   5       37.51       42.57      6.12 o
  -1  -7   5        2.93        3.43      0.95 o
   0  -7   5       22.22       22.65      2.84 o
   1  -7   5       33.28       32.30      4.65 o
   2  -7   5       13.62       17.49      3.61 o
  -1  -6   5       14.26       12.50      1.71 o
   0  -6   5        3.47        2.96      0.75 o
   1  -6   5       13.89       17.56      3.12 o
  -4  -5   5        4.60        6.29      1.91 o
  -1  -5   5       48.79       50.40      3.26 o
   0  -5   5       42.06       46.67      2.17 o
   1  -5   5       36.48       43.23      4.38 o
  -5  -4   5        1.11        3.31      1.71 o
  -4  -4   5      117.92      125.06      8.80 o
  -3  -4   5      178.65      188.50      9.95 o
   0  -4   5       64.29       64.43      2.55 o
   1  -4   5       40.78       41.45      2.40 o
  -6  -3   5        1.56        1.43      1.30 o
  -5  -3   5        8.33        8.44      2.70 o
  -4  -3   5       95.94      100.75      7.90 o
  -3  -3   5       95.25       97.44      7.14 o
  -2  -3   5       48.42       47.20      4.56 o
   0  -3   5      112.65      116.43      2.84 o
   1  -3   5      154.69      156.13      4.16 o
   2  -3   5       75.58       71.95      2.67 o
   3  -3   5      140.64      126.42      6.36 o
   4  -3   5        3.80        2.93      1.17 o
  -6  -2   5       39.45       42.88      6.51 o
  -5  -2   5       93.14      107.12      9.41 o
  -4  -2   5       93.74       98.33      8.11 o
  -3  -2   5       44.13       47.93      5.03 o
  -2  -2   5      381.28      407.66     13.14 o
   0  -2   5      211.17      211.92      4.39 o
   1  -2   5      183.89      170.96      5.20 o
   2  -2   5      199.57      207.79      7.79 o
   3  -2   5       17.52       21.72      3.10 o
   4  -2   5       67.65       69.68      6.36 o
   5  -2   5       36.61       32.92      4.86 o
  -6  -1   5       21.24       23.58      5.07 o
  -5  -1   5       58.53       57.12      7.07 o
  -4  -1   5      161.72      172.32     11.03 o
  -3  -1   5      179.62      184.75     10.05 o
  -2  -1   5      473.10      444.05     13.64 o
  -1  -1   5      664.83      645.81     39.22 o
   0  -1   5      118.08      125.65      3.01 o
   1  -1   5      405.17      426.31     12.86 o
   2  -1   5      482.16      497.96     13.44 o
   3  -1   5      114.94      106.50      7.29 o
   4  -1   5       81.13       92.77      7.96 o
   5  -1   5       14.02       13.65      3.50 o
   6  -1   5        2.98        2.27      1.67 o
  -6   0   5        3.51        4.61      2.37 o
  -5   0   5      194.18      191.32     13.23 o
  -4   0   5       19.33       20.78      3.90 o
  -3   0   5       19.33       16.56      3.10 o
  -2   0   5      524.02      575.38     15.95 o
  -1   0   5        2.30        5.24      1.41 o
   0   0   5     1039.04      954.57     12.08 o
   1   0   5      445.13      440.38     12.74 o
   2   0   5       91.39       97.21      6.40 o
   3   0   5        2.35        1.97      1.23 o
   4   0   5       31.69       39.55      5.54 o
   5   0   5        3.90        4.16      1.92 o
   6   0   5        0.01        0.39      0.89 o
  -6   1   5       20.83       31.68      6.14 o
  -5   1   5       57.68       66.09      7.99 o
  -4   1   5      162.62      160.00     11.17 o
  -3   1   5      182.79      187.48     10.71 o
  -2   1   5      462.45      448.76     14.46 o
  -1   1   5      667.42      637.61     14.55 o
   0   1   5      113.83      121.72      3.95 o
   1   1   5      403.54      445.61      7.55 o
   2   1   5      485.82      481.31     15.38 o
   3   1   5      111.81      102.36      8.16 o
   4   1   5       80.00       87.21      8.58 o
   5   1   5       14.17       15.25      3.98 o
   6   1   5        3.05        4.01      2.37 o
  -6   2   5       39.64       32.25      6.32 o
  -5   2   5       93.56       97.75      9.96 o
  -4   2   5       97.35       92.28      8.68 o
  -3   2   5       47.00       57.14      6.04 o
  -2   2   5      384.75      413.29     14.25 o
  -1   2   5      490.08      482.75     13.25 o
   0   2   5      213.70      218.54      5.15 o
   1   2   5      184.24      168.97      7.01 o
   2   2   5      194.58      236.39     11.60 o
   3   2   5       17.42       18.53      3.67 o
   4   2   5       68.65       66.37      7.91 o
   5   2   5       37.52       46.05      7.21 o
  -6   3   5        1.39        2.64      1.96 o
  -5   3   5        8.70       14.55      4.00 o
  -4   3   5       95.77       83.60      8.58 o
  -3   3   5       93.02       85.27      7.71 o
  -2   3   5       50.52       43.29      4.78 o
  -1   3   5       40.19       52.38      2.86 o
   0   3   5      113.24      108.04      3.57 o
   1   3   5      155.63      146.48      8.53 o
   2   3   5       72.64       70.12      6.75 o
   3   3   5      139.41      131.06     10.29 o
   4   3   5        4.07        3.00      1.80 o
   5   3   5       12.26       15.54      4.42 o
  -5   4   5        1.10        1.10      0.98 o
  -4   4   5      117.92      118.41     10.51 o
  -3   4   5      181.22      180.04     11.54 o
  -2   4   5        8.16        7.61      2.15 o
  -1   4   5       37.25       46.56      4.40 o
   0   4   5       63.75       63.63      2.74 o
   1   4   5       39.36       35.72      4.58 o
   2   4   5       27.92       29.23      4.69 o
   3   4   5       80.57       73.30      8.13 o
   4   4   5       17.93       17.38      4.36 o
   5   4   5       42.07       46.61      7.88 o
  -5   5   5        4.37        6.14      2.77 o
  -4   5   5        4.50        5.63      2.43 o
  -3   5   5       81.41       73.88      7.73 o
  -2   5   5        4.65        4.18      1.71 o
  -1   5   5       49.88       47.46      4.65 o
   0   5   5       42.79       41.75      2.75 o
   1   5   5       36.48       35.18      4.94 o
   2   5   5       55.92       54.69      6.73 o
   3   5   5        3.53        5.26      2.32 o
   4   5   5       13.52       17.37      4.58 o
   5   5   5        3.74        3.66      2.46 o
  -5   6   5       13.32       17.10      4.69 o
  -4   6   5        8.43        4.39      2.27 o
  -3   6   5       41.21       45.95      6.31 o
  -2   6   5       30.98       29.40      4.51 o
  -1   6   5       14.42       11.80      2.46 o
   0   6   5        3.20        3.01      1.40 o
   1   6   5       13.49       14.61      3.45 o
   2   6   5        6.39        7.04      2.68 o
   3   6   5        7.26        9.93      3.28 o
   4   6   5       23.36       31.78      6.53 o
  -4   7   5        4.70        2.20      1.49 o
  -3   7   5       14.57       14.12      3.74 o
  -2   7   5       38.19       39.30      5.42 o
  -1   7   5        3.00        4.68      1.20 o
   0   7   5       21.95       21.67      4.03 o
   1   7   5       33.16       36.01      5.76 o
   2   7   5       14.01       15.74      4.08 o
   3   7   5       15.99       19.39      4.91 o
  -3   8   5        0.92        1.28      1.35 o
  -1   8   5        8.65        5.04      2.07 o
   0   8   5       10.44       12.38      3.40 o
   1   8   5        5.38        5.25      2.42 o
   2   8   5        1.07        4.07      2.38 o
   1   9   5        4.16        4.93      2.77 o
  -2  -8   6        5.75        6.15      2.68 o
  -1  -8   6        0.26       -1.33      1.34 o
   0  -8   6       24.49       28.90      5.25 o
   1  -8   6        8.28       15.69      3.52 o
   2  -8   6        0.40        0.55      1.07 o
  -2  -7   6        3.55        2.31      0.83 o
  -1  -7   6        5.73        6.89      1.47 o
   0  -7   6        2.11        2.58      0.92 o
   1  -7   6       36.20       38.57      5.06 o
   2  -7   6        0.65       -0.42      0.75 o
  -1  -6   6      100.78      101.22      5.16 o
   0  -6   6       21.03       23.68      2.07 o
   1  -6   6       23.10       22.02      3.47 o
  -5  -5   6        6.15        5.56      2.09 o
  -1  -5   6       14.00       15.39      1.91 o
   0  -5   6       25.11       25.61      1.65 o
   1  -5   6        8.81       12.23      2.36 o
  -5  -4   6        3.81        6.49      2.25 o
  -4  -4   6       33.94       31.52      4.77 o
  -3  -4   6       15.32       12.76      2.72 o
   0  -4   6      152.08      164.33      3.86 o
   1  -4   6       47.05       46.07      3.14 o
   2  -4   6       14.03       15.44      1.05 o
  -6  -3   6       23.00       28.35      5.30 o
  -5  -3   6        2.17        1.80      1.17 o
  -4  -3   6       36.54       26.45      4.29 o
  -3  -3   6       44.61       41.04      4.93 o
  -2  -3   6       83.43       78.80      6.22 o
   0  -3   6       99.34       94.33      3.36 o
   1  -3   6      235.56      249.08      6.49 o
   2  -3   6      238.60      254.11      5.65 o
   3  -3   6      184.13      182.41      8.16 o
  -6  -2   6       19.33       22.51      4.83 o
  -5  -2   6       53.76       50.96      6.74 o
  -4  -2   6       26.03       27.92      4.51 o
  -3  -2   6      340.97      348.43     14.01 o
  -2  -2   6      107.44      123.90      7.75 o
   0  -2   6      214.49      211.90      4.68 o
   1  -2   6       11.95        9.78      1.31 o
   2  -2   6      103.27      103.42      5.89 o
   3  -2   6      274.90      290.91     11.54 o
   4  -2   6       16.17       13.07      2.90 o
  -6  -1   6        6.82        4.09      2.28 o
  -5  -1   6       34.14       44.53      6.46 o
  -4  -1   6       43.39       46.38      5.82 o
  -3  -1   6      119.31      127.04      8.66 o
  -2  -1   6      111.61      101.80      6.87 o
  -1  -1   6      106.24      108.37      6.69 o
   0  -1   6       99.89       94.00      3.03 o
   1  -1   6      748.12      794.82     12.09 o
   2  -1   6       26.72       23.93      3.07 o
   3  -1   6        8.42        6.66      1.99 o
   4  -1   6      143.02      147.82     10.24 o
   5  -1   6       26.64       25.34      4.73 o
  -6   0   6        1.38        0.39      1.05 o
  -5   0   6      113.04      118.99     10.63 o
  -4   0   6      231.07      236.30     13.51 o
  -3   0   6        2.62       10.02      2.68 o
  -2   0   6      606.57      737.54     18.75 o
  -1   0   6      400.63      438.52     13.10 o
   0   0   6      482.38      471.76     12.37 o
   1   0   6      335.57      344.35     12.12 o
   2   0   6      275.21      302.27     11.84 o
   3   0   6       14.33       17.10      3.31 o
   4   0   6      291.62      309.51     15.66 o
   5   0   6       34.57       34.15      5.83 o
  -6   1   6        7.08        8.13      3.11 o
  -5   1   6       34.68       36.87      6.05 o
  -4   1   6       44.14       43.88      5.95 o
  -3   1   6      115.48      112.08      8.46 o
  -2   1   6      114.59      107.10      7.34 o
  -1   1   6      106.80      105.24      6.33 o
   0   1   6      100.09       98.98      5.54 o
   1   1   6      757.96      782.25     10.50 o
   2   1   6       26.96       24.36      3.61 o
   3   1   6        9.41        8.82      2.55 o
   4   1   6      144.18      146.39     11.36 o
   5   1   6       26.91       23.54      5.04 o
  -6   2   6       19.11       23.53      5.73 o
  -5   2   6       52.08       55.13      7.53 o
  -4   2   6       25.23       35.14      5.50 o
  -3   2   6      337.93      324.78     14.89 o
  -2   2   6      106.74      111.28      7.68 o
  -1   2   6      123.72      128.26      3.84 o
   0   2   6      212.64      205.69      5.58 o
   1   2   6       12.61       10.06      1.32 o
   2   2   6      103.19      103.70      7.94 o
   3   2   6      275.24      281.21     14.85 o
   4   2   6       15.30       16.89      4.03 o
   5   2   6       34.55       40.04      6.86 o
  -6   3   6       23.23       27.75      6.06 o
  -5   3   6        2.20        2.98      1.92 o
  -4   3   6       35.91       30.33      5.20 o
  -3   3   6       45.72       52.80      6.17 o
  -2   3   6       82.64       70.90      6.34 o
  -1   3   6       75.88       74.85      3.39 o
   0   3   6       98.99       93.41      3.69 o
   1   3   6      236.60      243.58     11.57 o
   2   3   6      243.24      243.73     13.01 o
   3   3   6      186.09      197.51     13.10 o
   4   3   6       34.93       31.62      5.81 o
   5   3   6       32.68       36.51      6.90 o
  -5   4   6        4.04        7.33      3.04 o
  -4   4   6       32.47       27.90      5.17 o
  -3   4   6       15.63       10.52      2.85 o
  -2   4   6       94.66       90.32      7.33 o
  -1   4   6       62.03       60.14      5.19 o
   0   4   6      157.47      173.52      4.98 o
   1   4   6       47.36       46.73      5.48 o
   2   4   6       14.08       15.48      3.59 o
   3   4   6       43.97       34.17      5.81 o
   4   4   6       12.29       17.02      4.49 o
   5   4   6        1.18        3.40      2.45 o
  -5   5   6        6.29        5.80      2.62 o
  -4   5   6        4.52        6.22      2.54 o
  -3   5   6       13.84       13.85      3.32 o
  -2   5   6       60.38       66.60      6.53 o
  -1   5   6       13.25       15.09      2.67 o
   0   5   6       25.13       24.33      1.83 o
   1   5   6        9.24       10.73      2.86 o
   2   5   6      193.59      190.85     13.03 o
   3   5   6       44.40       43.08      6.81 o
   4   5   6        7.44        2.74      2.18 o
  -4   6   6       11.86       14.17      3.93 o
  -3   6   6        1.12        2.70      1.72 o
  -2   6   6        0.66       -0.24      0.85 o
  -1   6   6      101.78       89.71      6.80 o
   0   6   6       20.07       26.75      2.38 o
   1   6   6       23.82       26.07      4.69 o
   2   6   6       33.60       41.65      6.43 o
   3   6   6       11.30       10.39      3.50 o
   4   6   6        0.15       -1.21      1.58 o
  -4   7   6        1.52       -1.46      1.59 o
  -3   7   6        2.18        0.77      1.05 o
  -2   7   6        3.92        2.94      1.55 o
  -1   7   6        5.52        6.47      1.42 o
   0   7   6        2.10        3.70      1.88 o
   1   7   6       35.80       32.62      5.65 o
   2   7   6        0.53       -0.31      1.04 o
   3   7   6        3.17        3.19      2.42 o
  -3   8   6        1.93        2.01      1.48 o
  -1   8   6        0.22       -0.12      0.70 o
   0   8   6       24.49       33.99      5.71 o
   1   8   6        8.12       14.89      4.02 o
   2   8   6        0.40       -0.41      1.05 o
  -2  -8   7        0.71        0.97      1.28 o
  -1  -8   7        6.09        5.85      2.63 o
   0  -8   7       20.67       22.97      4.79 o
   1  -8   7       20.71       16.97      3.57 o
   2  -8   7        4.35        7.01      2.46 o
  -2  -7   7       16.19       12.24      2.02 o
  -1  -7   7       23.86       24.28      2.79 o
   0  -7   7        9.77       10.48      1.92 o
   1  -7   7        7.72        6.79      2.18 o
   2  -7   7       33.58       34.28      4.93 o
  -1  -6   7       47.37       54.04      3.96 o
   0  -6   7        0.44        0.23      0.50 o
   1  -6   7       27.82       26.28      3.70 o
   2  -6   7       38.23       43.11      5.01 o
  -5  -5   7        8.49        8.31      2.85 o
  -1  -5   7       11.78       14.27      1.99 o
   0  -5   7        7.29        5.90      1.29 o
   1  -5   7       66.57       72.97      5.51 o
  -5  -4   7       17.77       18.66      4.09 o
  -4  -4   7       11.15       11.00      2.91 o
  -1  -4   7      220.69      235.91      7.44 o
   0  -4   7       81.89       83.42      4.45 o
   1  -4   7       19.12       19.79      1.53 o
   2  -4   7       44.39       44.96      3.17 o
  -5  -3   7       13.56       12.16      3.34 o
  -4  -3   7       13.11       11.79      2.92 o
  -3  -3   7      107.97      107.37      8.33 o
   0  -3   7      216.58      231.22      6.83 o
   1  -3   7        2.60        2.28      0.81 o
   2  -3   7      246.30      231.11      5.96 o
   3  -3   7       72.59       70.62      5.40 o
  -6  -2   7        1.22        0.88      1.29 o
  -5  -2   7       15.56       13.67      3.57 o
  -4  -2   7        7.53        9.80      2.78 o
  -3  -2   7        0.78        0.19      0.70 o
  -2  -2   7      224.80      239.33     11.49 o
   0  -2   7      581.65      592.88      9.87 o
   1  -2   7       82.65       77.27      6.39 o
   2  -2   7      126.08      138.51      7.28 o
   3  -2   7       15.17       12.83      2.62 o
   4  -2   7       42.08       44.79      5.41 o
  -6  -1   7       19.86       22.35      5.05 o
  -5  -1   7        8.94        5.18      2.29 o
  -4  -1   7       35.65       35.16      5.30 o
  -3  -1   7       14.11       13.76      2.98 o
  -2  -1   7       25.07       27.52      3.85 o
  -1  -1   7       42.13       42.03      4.45 o
   0  -1   7      177.96      199.11      8.97 o
   1  -1   7      783.27      788.30     19.92 o
   2  -1   7      190.13      185.37      9.07 o
   3  -1   7      185.47      186.25     10.58 o
   4  -1   7      111.20      117.92      9.44 o
   5  -1   7        6.05        6.11      2.34 o
  -6   0   7        0.07        2.44      1.82 o
  -5   0   7        2.29        2.21      1.65 o
  -4   0   7        2.69        3.13      1.90 o
  -3   0   7       89.65       90.89      7.73 o
  -2   0   7        4.29        8.08      2.09 o
  -1   0   7      641.82      647.35     17.01 o
   0   0   7        4.66        4.29      1.41 o
   1   0   7        2.51        6.13      2.21 o
   2   0   7       12.75       11.65      2.47 o
   3   0   7      296.61      306.31     14.33 o
   4   0   7        4.94        2.93      1.90 o
   5   0   7        1.01       -1.09      1.23 o
  -6   1   7       19.65       20.23      5.06 o
  -5   1   7        9.03       10.61      3.43 o
  -4   1   7       36.81       38.56      5.75 o
  -3   1   7       12.87       11.61      2.77 o
  -2   1   7       25.80       28.95      4.00 o
  -1   1   7       42.87       47.93      4.58 o
   0   1   7      179.11      197.04      8.57 o
   1   1   7      778.53      816.67     11.24 o
   2   1   7      187.95      200.53     10.73 o
   3   1   7      185.99      188.71     11.90 o
   4   1   7      111.40      109.58     10.07 o
   5   1   7        5.81        4.30      2.29 o
  -6   2   7        1.14       -1.06      1.52 o
  -5   2   7       16.43       13.47      3.84 o
  -4   2   7        7.75        9.05      2.77 o
  -3   2   7        0.74        0.59      0.95 o
  -2   2   7      221.59      227.06     11.29 o
  -1   2   7       26.83       22.98      1.60 o
   0   2   7      587.63      624.41     10.62 o
   1   2   7       83.05       86.06      6.33 o
   2   2   7      125.73      133.87      9.32 o
   3   2   7       14.53       11.13      3.22 o
   4   2   7       42.69       43.74      6.76 o
   5   2   7        9.12       10.21      3.69 o
  -5   3   7       13.44       14.53      4.20 o
  -4   3   7       13.78       16.04      3.96 o
  -3   3   7      107.96      115.98      9.29 o
  -2   3   7       28.67       20.52      3.53 o
  -1   3   7       31.32       33.51      2.22 o
   0   3   7      213.87      230.82      6.35 o
   2   3   7      244.58      235.80     13.22 o
   3   3   7       71.81       68.55      7.94 o
   4   3   7        6.25        3.82      2.29 o
   5   3   7       23.80       35.19      6.86 o
  -5   4   7       17.41       17.51      4.62 o
  -4   4   7       11.62       13.99      3.74 o
  -3   4   7       10.76        8.23      2.66 o
  -2   4   7       52.73       48.85      5.54 o
  -1   4   7      220.02      216.80     10.11 o
   0   4   7       80.99       82.70      3.77 o
   1   4   7       19.52       23.49      4.04 o
   2   4   7       44.34       43.00      6.09 o
   3   4   7       54.62       49.95      7.12 o
   4   4   7        3.25        1.53      1.76 o
  -5   5   7        8.45        8.91      3.40 o
  -4   5   7       19.49       20.95      4.68 o
  -3   5   7       16.68       13.58      3.46 o
  -2   5   7       20.18       20.29      3.67 o
  -1   5   7       12.07       12.54      1.56 o
   0   5   7        7.67        9.99      1.31 o
   1   5   7       65.54       64.22      7.12 o
   2   5   7       30.01       36.48      5.90 o
   3   5   7       28.34       21.80      5.04 o
   4   5   7        5.80        7.05      3.23 o
  -4   6   7       19.15       21.39      4.81 o
  -3   6   7        1.54        2.11      1.54 o
  -2   6   7       22.58       21.11      3.92 o
  -1   6   7       46.69       46.13      4.93 o
   0   6   7        0.30       -0.91      1.04 o
   1   6   7       27.45       26.04      4.93 o
   2   6   7       38.45       27.62      5.43 o
   3   6   7        6.13        3.13      2.09 o
   4   6   7        3.21        6.56      3.14 o
  -3   7   7        4.14        7.04      2.59 o
  -2   7   7       16.56       10.59      2.93 o
  -1   7   7       23.70       15.46      3.59 o
   0   7   7        9.60       10.93      3.25 o
   1   7   7        8.16        6.25      2.70 o
   2   7   7       33.90       23.48      5.35 o
   3   7   7        0.15        0.88      1.58 o
  -1   8   7        6.41        4.07      1.85 o
   0   8   7       20.34       23.49      4.97 o
   1   8   7       20.85       20.48      4.90 o
   2   8   7        4.27        0.77      1.88 o
  -2  -8   8        8.03       10.34      3.35 o
  -1  -8   8        7.46        7.87      2.87 o
   0  -8   8        5.40        6.25      2.44 o
  -2  -7   8        1.42        0.41      0.91 o
  -1  -7   8        4.82        8.38      1.73 o
   0  -7   8       25.30       27.44      3.22 o
   1  -7   8       56.10       62.69      6.15 o
  -2  -6   8       18.58       22.70      4.42 o
  -1  -6   8       27.98       31.80      3.24 o
   0  -6   8       15.71       14.86      2.22 o
   1  -6   8       38.65       43.48      4.63 o
   2  -6   8        9.51        6.35      1.98 o
  -5  -5   8        3.82        2.70      1.47 o
  -1  -5   8       64.86       63.35      4.28 o
   0  -5   8       71.40       72.59      6.40 o
   1  -5   8       29.60       27.76      3.25 o
  -5  -4   8        6.88        5.35      2.16 o
  -4  -4   8        1.04        3.44      1.69 o
  -1  -4   8       48.23       52.46      3.65 o
   0  -4   8       17.58       17.49      2.42 o
   1  -4   8        0.36       -0.17      0.35 o
   2  -4   8       80.82       77.72      4.70 o
  -5  -3   8       10.46       12.25      3.51 o
  -4  -3   8        0.12        0.36      1.15 o
  -3  -3   8       88.68       95.75      8.27 o
  -1  -3   8        5.46        8.94      1.94 o
   0  -3   8       15.79       16.70      1.91 o
   1  -3   8      129.44      142.77      4.50 o
   2  -3   8        6.12        2.98      1.15 o
   3  -3   8       16.25       15.80      2.71 o
  -5  -2   8        2.98        3.22      1.86 o
  -4  -2   8       11.86       14.81      3.49 o
  -3  -2   8       31.57       28.65      4.48 o
  -2  -2   8      124.22      134.06      9.06 o
   0  -2   8       59.60       62.18      3.30 o
   1  -2   8        5.07        6.90      2.08 o
   2  -2   8       54.18       54.37      4.88 o
   3  -2   8       32.91       34.40      4.47 o
   4  -2   8       32.95       33.21      4.82 o
  -6  -1   8        4.13        9.25      3.33 o
  -5  -1   8       11.48       13.12      3.74 o
  -4  -1   8       93.57       93.90      8.79 o
  -3  -1   8       41.20       37.40      5.06 o
  -2  -1   8        8.36        8.84      2.30 o
   0  -1   8      147.26      166.38      8.77 o
   1  -1   8       93.51       93.17      7.30 o
   2  -1   8       61.83       56.34      5.27 o
   3  -1   8       21.68       20.43      3.68 o
   4  -1   8       11.16       10.30      2.85 o
   5  -1   8        5.89        4.12      2.26 o
  -6   0   8        0.51        0.65      1.33 o
  -5   0   8       20.89       17.80      4.29 o
  -4   0   8       10.76       10.83      3.14 o
  -3   0   8       43.76       42.45      5.45 o
  -2   0   8       59.28       49.94      5.39 o
  -1   0   8      217.41      230.72     10.95 o
   0   0   8      327.40      382.12     13.11 o
   1   0   8        0.00        0.32      0.47 o
   2   0   8       21.53       19.33      3.36 o
   3   0   8       45.80       49.60      6.05 o
   4   0   8        1.75        2.79      1.91 o
   5   0   8        2.78        2.86      1.69 o
  -6   1   8        4.10        6.16      2.99 o
  -5   1   8       11.14       14.35      4.03 o
  -4   1   8       94.64      102.69      9.52 o
  -3   1   8       38.95       39.03      5.27 o
  -2   1   8        8.35        7.88      2.22 o
  -1   1   8       61.80       61.53      5.56 o
   0   1   8      150.21      149.34      8.05 o
   1   1   8       90.77       89.17      3.76 o
   2   1   8       62.08       58.65      6.13 o
   3   1   8       21.71       24.83      4.53 o
   4   1   8       11.37       10.79      3.22 o
   5   1   8        5.68        6.28      2.76 o
  -5   2   8        3.17        4.48      2.21 o
  -4   2   8       11.73       11.14      3.26 o
  -3   2   8       31.64       29.38      4.75 o
  -2   2   8      122.48      124.15      8.61 o
  -1   2   8      118.84      111.95      3.28 o
   0   2   8       58.83       60.30      5.09 o
   1   2   8        5.13        8.60      2.31 o
   2   2   8       54.49       57.93      6.44 o
   3   2   8       33.94       38.16      5.89 o
   4   2   8       32.93       33.33      5.90 o
   5   2   8        1.59        5.55      2.80 o
  -5   3   8       10.34       12.76      3.96 o
  -4   3   8        0.22        1.99      1.49 o
  -3   3   8       88.38       85.24      8.24 o
  -2   3   8        4.05        5.11      1.83 o
  -1   3   8        5.26        3.90      1.39 o
   0   3   8       15.83       15.83      1.81 o
   1   3   8      130.76      141.77      8.55 o
   2   3   8        6.39        5.00      2.11 o
   3   3   8       16.30       22.52      4.75 o
   4   3   8        1.80        2.60      1.74 o
  -5   4   8        6.59        8.47      3.17 o
  -4   4   8        1.01        2.30      1.90 o
  -3   4   8       10.36        8.26      2.76 o
  -2   4   8       73.51       78.69      7.27 o
  -1   4   8       47.13       47.61      3.22 o
   0   4   8       18.39       15.27      1.88 o
   1   4   8        0.39        1.04      1.42 o
   2   4   8       80.45       91.66      9.11 o
   3   4   8       35.32       37.96      6.44 o
   4   4   8        4.79        6.29      3.03 o
  -5   5   8        3.93        3.78      2.40 o
  -4   5   8       10.86       15.10      4.05 o
  -3   5   8       15.34       15.50      3.72 o
  -2   5   8       26.92       26.35      4.29 o
  -1   5   8       65.21       59.85      5.96 o
   0   5   8       70.89       68.65      3.66 o
   1   5   8       30.51       35.51      5.50 o
   2   5   8       76.56       79.33      9.04 o
   3   5   8        5.03        3.59      2.07 o
   4   5   8        5.30        5.31      2.90 o
  -4   6   8        2.73        5.56      2.71 o
  -3   6   8        3.82        3.17      1.81 o
  -2   6   8       19.23       22.61      4.10 o
  -1   6   8       28.62       31.93      4.15 o
   0   6   8       15.53       18.89      4.09 o
   1   6   8       38.62       43.78      6.58 o
   2   6   8        9.27        6.48      2.85 o
   3   6   8        2.61        2.14      1.40 o
  -3   7   8        4.32        9.74      3.21 o
  -2   7   8        1.34        3.52      1.77 o
   0   7   8       25.65       42.48      6.36 o
   1   7   8       55.58       69.05      8.75 o
   2   7   8        2.33       -0.50      1.11 o
  -1   8   8        7.51       11.28      3.39 o
   0   8   8        5.52        6.46      2.79 o
   1   8   8        8.97        7.08      2.96 o
  -2  -7   9        1.61        2.05      1.08 o
  -1  -7   9        3.44        3.66      1.18 o
   0  -7   9        8.90        9.64      1.95 o
  -2  -6   9       25.58       32.16      3.44 o
  -1  -6   9       12.53       14.38      2.25 o
   0  -6   9       10.46       11.90      2.08 o
  -1  -5   9       25.31       25.75      2.87 o
   0  -5   9       50.95       52.07      4.07 o
  -5  -4   9        4.47        5.12      2.29 o
  -4  -4   9        0.64        2.93      1.71 o
  -1  -4   9       28.17       26.70      2.73 o
   0  -4   9        0.53        0.33      1.22 o
   1  -4   9       10.18        9.79      1.56 o
  -5  -3   9       12.21       14.78      3.84 o
  -4  -3   9        3.19        7.46      2.61 o
  -3  -3   9       63.35       63.15      7.03 o
  -1  -3   9       82.94       82.81      4.47 o
   0  -3   9       26.44       25.34      2.43 o
   1  -3   9      254.25      253.45      5.34 o
   2  -3   9        1.33        0.98      0.82 o
  -5  -2   9        1.58        0.55      1.34 o
  -4  -2   9       14.32       17.56      4.02 o
  -3  -2   9       81.40       78.14      7.66 o
  -2  -2   9       60.44       61.84      6.47 o
  -1  -2   9       94.85      106.76      5.88 o
   0  -2   9        2.49        2.13      1.32 o
   1  -2   9       23.85       27.03      4.27 o
   2  -2   9       48.34       43.49      4.63 o
   3  -2   9       22.47       30.09      4.33 o
  -5  -1   9       11.40       11.04      3.35 o
  -4  -1   9       64.82       60.28      7.24 o
  -3  -1   9       15.10       17.24      3.55 o
  -2  -1   9        2.38        2.66      1.39 o
   0  -1   9      146.01      142.54      8.72 o
   1  -1   9        5.00        6.77      2.10 o
   2  -1   9       34.07       29.09      4.10 o
   3  -1   9        0.67        1.55      1.13 o
   4  -1   9       13.43       16.89      3.77 o
  -5   0   9        8.80       10.82      3.44 o
  -4   0   9       21.96       18.97      4.17 o
  -3   0   9       53.93       54.64      6.33 o
  -2   0   9      116.99      115.34      8.59 o
  -1   0   9       16.31       16.30      3.05 o
   0   0   9       95.36      105.11      7.35 o
   1   0   9       20.81       20.58      3.63 o
   2   0   9        2.01        1.51      1.04 o
   3   0   9       10.40       10.51      2.94 o
   4   0   9        9.08        9.95      3.26 o
   5   0   9        0.00       -0.76      1.19 o
  -5   1   9       11.39       16.26      4.28 o
  -4   1   9       65.47       62.25      7.57 o
  -3   1   9       14.28       13.52      3.21 o
  -2   1   9        2.30        2.17      1.29 o
  -1   1   9       36.65       39.17      4.77 o
   0   1   9      145.82      147.06      8.62 o
   1   1   9        5.48        7.80      2.14 o
   2   1   9       34.37       36.99      5.12 o
   3   1   9        0.61        1.49      1.28 o
   4   1   9       13.07        9.65      3.33 o
   5   1   9        3.11        6.65      2.81 o
  -5   2   9        1.68       -3.08      2.00 o
  -4   2   9       14.46       17.56      4.13 o
  -3   2   9       82.15       86.92      8.30 o
  -2   2   9       58.61       57.74      6.07 o
  -1   2   9       94.95       92.55      7.15 o
   0   2   9        2.47        2.95      1.31 o
   1   2   9       25.07       25.83      3.97 o
   2   2   9       46.51       49.31      6.22 o
   3   2   9       23.12       19.64      4.40 o
   4   2   9        0.31        0.43      1.01 o
  -5   3   9       12.13       10.11      3.64 o
  -4   3   9        3.58        4.34      2.03 o
  -3   3   9       63.21       70.03      7.64 o
  -2   3   9       24.48       20.54      3.66 o
  -1   3   9       81.74       81.65      4.60 o
   0   3   9       26.60       24.63      3.49 o
   1   3   9      253.65      252.76     12.23 o
   2   3   9        1.32        0.57      1.30 o
   3   3   9       18.91       20.33      4.70 o
   4   3   9        0.51       -0.70      1.33 o
  -5   4   9        4.38        7.36      3.01 o
  -4   4   9        0.62       -0.27      0.79 o
  -3   4   9        9.21       12.52      3.27 o
  -2   4   9      100.94       92.49      8.00 o
  -1   4   9       27.71       28.99      2.67 o
   0   4   9        0.55        0.66      0.50 o
   1   4   9        9.72       14.06      3.43 o
   2   4   9       53.57       57.17      7.42 o
   3   4   9        1.79        1.17      1.37 o
   4   4   9        5.06        8.51      3.52 o
  -4   5   9       12.68       11.34      3.47 o
  -3   5   9        2.37        1.09      1.08 o
  -2   5   9        4.95        4.53      1.79 o
  -1   5   9       25.15       25.53      2.51 o
   0   5   9       50.04       49.95      3.36 o
   1   5   9        7.16        9.55      3.12 o
   2   5   9       24.33       24.39      5.12 o
   3   5   9        8.08       10.53      3.75 o
  -4   6   9        0.82        3.11      1.95 o
  -3   6   9        6.98        8.88      2.92 o
  -2   6   9       25.72       19.02      3.82 o
  -1   6   9       12.61       10.15      2.41 o
   0   6   9       10.48       12.36      3.45 o
   1   6   9       13.60       13.84      3.88 o
   2   6   9       13.52       10.42      3.67 o
   3   6   9        6.08        7.63      3.33 o
  -3   7   9        0.88        2.86      1.78 o
   0   7   9        8.74       12.11      3.68 o
   1   7   9        4.81        6.85      2.86 o
   2   7   9        6.83        2.96      2.18 o
   0   8   9        0.47        1.06      1.53 o
  -2  -7  10        0.95        0.78      0.72 o
  -1  -7  10       10.72       12.22      2.27 o
   0  -7  10       20.93       17.74      3.85 o
  -2  -6  10        0.57        0.79      1.24 o
  -1  -6  10       44.42       50.16      4.34 o
   0  -6  10       11.56       10.01      1.95 o
  -2  -5  10       29.37       31.38      4.90 o
  -1  -5  10       14.85       17.14      2.41 o
   0  -5  10       50.15       46.09      4.18 o
  -4  -4  10        1.75        0.81      1.08 o
  -1  -4  10        1.03        3.38      1.26 o
   0  -4  10       60.24       59.79      4.19 o
   1  -4  10       55.38       55.56      6.68 o
  -5  -3  10        5.72        4.35      2.52 o
  -4  -3  10       11.82       18.53      4.24 o
  -3  -3  10       12.42        8.91      2.78 o
  -1  -3  10      136.36      149.57      6.20 o
   0  -3  10       54.04       54.80      6.00 o
   1  -3  10       19.47       16.38      3.62 o
   2  -3  10        2.34        3.14      1.45 o
  -5  -2  10        7.68       11.15      3.54 o
  -4  -2  10        8.15        5.38      2.31 o
  -3  -2  10       80.13       77.93      8.04 o
  -1  -2  10       18.14       19.19      2.04 o
   0  -2  10       62.03       53.23      5.80 o
   1  -2  10       34.17       34.90      5.08 o
   2  -2  10       90.88       90.18      7.15 o
   3  -2  10        2.69        2.28      1.17 o
  -5  -1  10       15.53       18.01      4.44 o
  -4  -1  10       19.27       18.45      4.15 o
  -3  -1  10        2.05        0.94      1.34 o
  -2  -1  10       25.23       19.21      3.81 o
  -1  -1  10       42.38       39.96      2.55 o
   0  -1  10       49.08       45.83      5.32 o
   1  -1  10       10.19        7.82      2.38 o
   2  -1  10        0.93        0.49      0.78 o
   3  -1  10        3.76        1.35      1.30 o
   4  -1  10        0.83        2.89      1.70 o
  -5   0  10        6.29        9.51      3.29 o
  -4   0  10       52.63       57.73      7.33 o
  -3   0  10       41.50       29.02      4.90 o
  -2   0  10       30.24       32.41      4.85 o
  -1   0  10        0.55        0.65      0.31 o
   0   0  10      178.83      194.25     10.77 o
   1   0  10       80.60       84.33      7.70 o
   2   0  10       13.59       13.51      3.08 o
   3   0  10       39.01       42.13      5.98 o
   4   0  10        0.55        1.70      1.44 o
  -5   1  10       15.87       14.06      4.00 o
  -4   1  10       19.18       16.89      4.06 o
  -3   1  10        2.05        0.91      1.05 o
  -2   1  10       25.33       22.36      4.02 o
  -1   1  10       44.96       34.41      3.73 o
   0   1  10       48.28       44.42      5.08 o
   1   1  10        9.80        7.42      2.30 o
   2   1  10        0.89        1.96      1.45 o
   3   1  10        4.02        1.87      1.26 o
   4   1  10        0.87        0.44      1.03 o
  -5   2  10        7.58        8.96      3.33 o
  -4   2  10        8.45        5.12      2.30 o
  -3   2  10       80.88       75.25      7.86 o
  -2   2  10       17.98       18.40      3.61 o
  -1   2  10       18.40       16.70      2.20 o
   0   2  10       60.74       64.76      6.09 o
   1   2  10       34.13       29.30      4.42 o
   2   2  10       88.60       72.90      7.87 o
   3   2  10        2.56        3.99      1.95 o
   4   2  10        0.63        2.64      1.92 o
  -5   3  10        5.84        0.35      1.20 o
  -4   3  10       12.26       15.15      3.98 o
  -3   3  10       12.37       10.47      3.02 o
  -2   3  10       16.98       11.32      2.86 o
  -1   3  10      135.58      147.85      6.39 o
   0   3  10       56.14       61.20      5.89 o
   1   3  10       18.98       22.03      3.88 o
   2   3  10        2.32        4.25      2.25 o
   3   3  10       26.96       24.88      5.36 o
   4   3  10        3.81        7.72      3.27 o
  -4   4  10        1.79        2.51      1.86 o
  -3   4  10        2.52        4.90      2.28 o
  -2   4  10      104.04       90.98      8.14 o
  -1   4  10        1.10        1.10      0.62 o
   0   4  10       61.11       59.16      5.78 o
   1   4  10       53.86       55.12      7.08 o
   2   4  10       24.13       28.04      5.45 o
   3   4  10        6.05        5.17      2.91 o
  -4   5  10        2.37        3.25      2.32 o
  -3   5  10        8.08        5.00      2.26 o
  -2   5  10       29.20       23.59      4.26 o
  -1   5  10       15.57       19.08      2.30 o
   0   5  10       49.05       40.85      4.77 o
   1   5  10       92.92       97.69      9.90 o
   2   5  10       13.74       14.98      4.23 o
   3   5  10        0.41        3.43      2.21 o
  -3   6  10        9.50       12.46      3.53 o
  -2   6  10        0.62       -0.46      0.89 o
   0   6  10       11.33        8.41      3.23 o
   1   6  10       29.46       23.76      5.18 o
   2   6  10        6.49        1.37      1.57 o
   0   7  10       21.12       25.04      5.33 o
   1   7  10        7.62        7.77      3.29 o
  -1  -7  11        0.81        1.11      1.12 o
   0  -7  11        3.39        2.07      1.65 o
  -2  -6  11        2.91        3.74      2.32 o
  -1  -6  11        0.64       -0.16      1.16 o
   0  -6  11        4.42        3.60      2.06 o
  -2  -5  11        9.54       12.37      2.20 o
  -1  -5  11        1.62        0.68      0.63 o
   0  -5  11        1.97        1.19      1.05 o
  -2  -4  11        2.30        3.52      1.66 o
  -1  -4  11       17.33       21.18      2.60 o
   0  -4  11       16.86       17.96      3.80 o
   1  -4  11      103.08       96.60      9.30 o
  -4  -3  11        4.43        7.75      2.94 o
  -1  -3  11       50.42       55.34      4.55 o
   0  -3  11      130.17      134.67      9.97 o
   1  -3  11       20.64       22.77      4.48 o
   2  -3  11       16.59       18.47      3.25 o
  -5  -2  11        3.63        5.39      2.66 o
  -4  -2  11       39.47       31.65      5.73 o
  -3  -2  11        3.77        0.94      1.07 o
  -1  -2  11       24.65       25.77      2.41 o
   0  -2  11      186.20      197.07     11.86 o
   1  -2  11       12.45        7.04      2.66 o
   2  -2  11       35.14       36.01      4.80 o
   3  -2  11       13.59       11.43      2.94 o
  -5  -1  11       11.60       14.78      4.15 o
  -4  -1  11       20.25       18.89      4.37 o
  -3  -1  11       15.66       11.98      3.39 o
  -2  -1  11      118.37      123.81      9.90 o
  -1  -1  11      534.83      533.19      9.12 o
   0  -1  11      257.58      271.16     13.65 o
   1  -1  11       93.45      101.79      8.97 o
   2  -1  11        5.61        6.84      2.32 o
   3  -1  11       19.11       21.25      4.22 o
   4  -1  11        4.66        6.39      2.69 o
  -5   0  11        0.57        1.15      1.32 o
  -4   0  11        2.25        7.00      2.64 o
  -3   0  11      196.45      190.69     12.91 o
  -2   0  11       54.79       56.80      6.76 o
  -1   0  11      106.00      103.70      8.10 o
   0   0  11        1.52        6.25      2.22 o
   1   0  11       51.13       59.06      6.76 o
   2   0  11       89.46       94.28      8.54 o
   3   0  11        0.07        1.00      1.15 o
   4   0  11        2.14        3.19      1.84 o
  -5   1  11       11.43       22.33      5.10 o
  -4   1  11       20.48       17.53      4.29 o
  -3   1  11       15.45       18.14      3.97 o
  -2   1  11      120.09      118.34      9.51 o
  -1   1  11      527.68      533.02     13.10 o
   0   1  11      260.10      256.35     12.95 o
   1   1  11       93.66       93.98      8.45 o
   2   1  11        6.01        4.41      2.17 o
   3   1  11       18.38       19.20      4.49 o
   4   1  11        4.82        1.66      1.28 o
  -5   2  11        3.56        2.50      2.16 o
  -4   2  11       39.87       44.57      6.79 o
  -3   2  11        3.92        0.73      1.08 o
  -2   2  11      162.03      161.12     11.06 o
  -1   2  11       24.44       20.61      2.59 o
   0   2  11      189.40      186.34     10.96 o
   1   2  11       12.87        9.50      2.80 o
   2   2  11       35.27       27.92      5.06 o
   3   2  11       13.64        7.28      2.94 o
   4   2  11        1.69        3.71      2.45 o
  -4   3  11        4.47        5.43      2.43 o
  -3   3  11        2.15        2.58      1.65 o
  -2   3  11       67.48       66.95      7.12 o
  -1   3  11       52.25       58.75      4.67 o
   0   3  11      128.27      138.96      9.46 o
   1   3  11       20.64       16.31      3.57 o
   2   3  11       16.56       21.28      4.72 o
   3   3  11        5.24        8.97      3.39 o
  -4   4  11        1.12        3.37      2.02 o
  -3   4  11       53.18       53.97      7.10 o
  -2   4  11        2.22        2.83      1.73 o
  -1   4  11       17.55       16.18      2.28 o
   0   4  11       16.03       13.41      2.99 o
   1   4  11      103.86       99.32      9.99 o
   2   4  11        2.62        2.18      1.90 o
   3   4  11        3.89        0.95      1.27 o
  -3   5  11        6.63        8.39      2.90 o
  -2   5  11       10.04       12.81      3.22 o
  -1   5  11        1.37        1.64      0.78 o
   0   5  11        2.11        1.74      1.15 o
   1   5  11        4.51        2.86      1.93 o
   2   5  11        2.51        2.41      2.02 o
  -3   6  11        2.57        1.59      1.45 o
  -2   6  11        3.01        2.92      1.55 o
   1   6  11       15.85       20.96      5.06 o
   2   6  11        8.94       14.95      4.64 o
   0   7  11        3.42        2.29      1.79 o
  -2  -6  12        8.66        7.36      2.24 o
  -1  -6  12        1.45        1.52      1.31 o
   0  -6  12        0.64        0.11      0.83 o
  -2  -5  12       16.57       21.65      3.00 o
  -1  -5  12        1.73        1.77      0.86 o
   0  -5  12       27.28       27.01      4.94 o
  -2  -4  12       31.07       32.72      3.49 o
  -1  -4  12       21.15       22.88      3.55 o
   0  -4  12        4.90        3.62      1.90 o
   1  -4  12        7.76        5.06      2.32 o
  -4  -3  12       16.02       11.95      3.69 o
  -2  -3  12      103.76      119.29      8.07 o
  -1  -3  12       39.24       43.72      5.86 o
   0  -3  12       43.56       40.34      5.87 o
   1  -3  12       10.52        6.66      2.63 o
  -4  -2  12        5.09        2.93      2.05 o
  -3  -2  12       35.75       34.81      5.80 o
  -1  -2  12       38.99       34.25      5.14 o
   0  -2  12        4.86        2.74      1.79 o
   1  -2  12       51.76       62.75      7.57 o
   2  -2  12       11.98        9.90      2.65 o
  -4  -1  12        9.21        6.28      2.75 o
  -3  -1  12       21.54       16.40      4.06 o
  -1  -1  12      132.50      130.07      9.79 o
   0  -1  12        0.77        0.74      1.00 o
   1  -1  12       61.81       51.72      6.83 o
   2  -1  12       24.60       24.86      4.40 o
   3  -1  12        2.60        2.23      1.64 o
  -5   0  12        5.67       14.19      4.21 o
  -4   0  12       40.01       35.84      6.18 o
  -3   0  12        2.56        3.63      1.89 o
  -2   0  12       33.40       38.43      5.74 o
  -1   0  12        0.55        3.61      1.84 o
   0   0  12      179.86      168.64     11.23 o
   1   0  12        0.74       -0.20      0.89 o
   2   0  12        7.31        7.07      2.55 o
   3   0  12        4.18        5.15      2.55 o
  -4   1  12        9.32        7.89      2.89 o
  -3   1  12       22.40       14.97      3.89 o
  -2   1  12       11.60       14.30      3.45 o
  -1   1  12      134.89      137.17      9.72 o
   0   1  12        0.78        1.82      1.12 o
   1   1  12       62.15       58.04      7.05 o
   2   1  12       23.93       21.64      4.40 o
   3   1  12        2.63        2.70      2.00 o
  -4   2  12        4.78        3.97      2.08 o
  -3   2  12       35.88       37.34      5.91 o
  -2   2  12       34.12       30.59      5.05 o
  -1   2  12       37.91       34.81      3.49 o
   0   2  12        5.49        2.91      1.40 o
   1   2  12       51.58       48.91      6.44 o
   2   2  12       11.91       11.28      3.32 o
   3   2  12        1.73        0.63      1.13 o
  -4   3  12       15.91       16.47      4.38 o
  -3   3  12        4.88        5.87      2.55 o
  -2   3  12      105.34      121.13     10.00 o
  -1   3  12       39.35       39.31      3.71 o
   0   3  12       43.67       38.11      5.35 o
   1   3  12       10.43        7.63      2.59 o
   2   3  12        8.85       12.79      3.76 o
   3   3  12        4.03        1.93      1.88 o
  -4   4  12        5.45        5.93      2.68 o
  -3   4  12       15.42       12.29      3.48 o
  -2   4  12       30.99       35.74      5.51 o
  -1   4  12       21.73       24.66      2.95 o
   0   4  12        4.69        6.24      2.14 o
   1   4  12        7.78        7.81      3.23 o
   2   4  12        1.81       -0.21      1.00 o
  -3   5  12       45.71       51.45      7.16 o
  -2   5  12       16.18       14.51      5.13 o
  -1   5  12        1.87        1.09      1.44 o
   0   5  12       27.24       27.77      4.55 o
   1   5  12        0.87       -1.33      1.47 o
   2   5  12        0.12        0.65      1.16 o
   1   6  12        1.49       -0.17      1.14 o
  -2  -5  13        4.59        5.37      2.35 o
  -1  -5  13        1.79        1.38      1.28 o
   0  -5  13       16.25       17.53      4.36 o
  -2  -4  13        1.38        2.68      1.77 o
  -1  -4  13       17.95       14.26      3.73 o
   0  -4  13        7.08        4.58      1.98 o
   1  -4  13        0.85       -0.04      0.79 o
  -2  -3  13       16.18       16.81      3.88 o
  -1  -3  13       10.07        9.51      2.98 o
   0  -3  13        0.46        1.42      1.25 o
   1  -3  13       20.49       18.58      4.42 o
  -4  -2  13        1.48        1.55      1.49 o
  -1  -2  13        7.91        7.37      2.55 o
   0  -2  13        9.33        8.43      2.70 o
   1  -2  13        3.13        2.50      1.77 o
   2  -2  13        3.53        3.64      1.78 o
  -4  -1  13        5.17        5.15      2.43 o
  -3  -1  13       12.56       10.33      3.29 o
  -1  -1  13       27.31       31.64      5.08 o
   0  -1  13        5.74        9.20      2.87 o
   1  -1  13        5.46        8.60      2.95 o
   2  -1  13        6.24        8.44      2.84 o
   3  -1  13        0.63        2.23      1.67 o
  -4   0  13        0.03        0.71      1.13 o
  -3   0  13        1.75        2.75      1.71 o
  -1   0  13        2.50        2.99      1.66 o
   0   0  13       21.44       25.39      4.66 o
   1   0  13        6.77       10.33      3.17 o
   2   0  13        5.27        3.67      1.92 o
   3   0  13        1.97        2.14      1.65 o
  -4   1  13        5.00       10.09      3.36 o
  -3   1  13       12.79       18.77      4.34 o
  -2   1  13       35.74       26.83      5.02 o
  -1   1  13       27.36       35.41      5.24 o
   0   1  13        5.98        9.20      2.86 o
   1   1  13        5.55        9.52      3.03 o
   2   1  13        6.37       11.33      3.38 o
   3   1  13        0.65        1.98      1.84 o
  -4   2  13        1.52        1.61      1.48 o
  -3   2  13        2.84        0.00      0.65 o
  -2   2  13        7.96        6.03      2.45 o
  -1   2  13        7.65        9.94      2.85 o
   0   2  13        9.37        6.61      2.38 o
   1   2  13        3.30        4.15      1.96 o
   2   2  13        3.60       -0.26      0.99 o
   3   2  13        2.86        1.02      1.87 o
  -3   3  13       10.21        7.66      2.91 o
  -2   3  13       15.69       15.02      2.50 o
  -1   3  13        9.93        4.52      1.84 o
   0   3  13        0.44        2.67      1.60 o
   1   3  13       20.90       22.97      4.66 o
   2   3  13        2.24        0.80      1.30 o
  -3   4  13        6.52        9.40      3.20 o
  -2   4  13        1.50        2.16      1.04 o
  -1   4  13       17.75       18.74      2.72 o
   0   4  13        7.48        6.34      2.28 o
   1   4  13        0.81        0.51      1.25 o
   2   4  13        1.64        5.47      2.70 o
  -2   5  13        4.86        6.75      2.04 o
  -1   5  13        1.75        2.74      1.50 o
   1   5  13        0.96       -0.83      1.32 o
  -2  -4  14        8.39       10.69      3.33 o
  -1  -4  14        7.74       12.85      3.69 o
   0  -4  14        0.12        0.80      0.92 o
   1  -4  14        0.31        0.26      1.21 o
  -2  -3  14        2.32        3.08      1.93 o
  -1  -3  14        8.14        8.48      3.01 o
   0  -3  14        5.33        6.20      2.66 o
   1  -3  14        9.22       12.21      3.72 o
  -2  -2  14        1.83        1.55      1.39 o
  -1  -2  14        8.84        8.88      2.93 o
   0  -2  14        7.27       10.97      3.49 o
   1  -2  14        5.71        4.37      2.02 o
   2  -2  14        0.43        0.00      1.32 o
  -3  -1  14        2.84        6.01      2.68 o
  -2  -1  14        2.06        1.02      1.34 o
  -1  -1  14        2.12        3.79      2.10 o
   0  -1  14        6.59        4.17      2.24 o
   1  -1  14        6.33        9.67      3.30 o
   2  -1  14        6.89        6.59      2.61 o
  -3   0  14        0.00        0.34      0.94 o
  -2   0  14        5.04        6.35      2.40 o
  -1   0  14        0.51        0.36      0.87 o
   0   0  14        0.08        1.10      1.23 o
   1   0  14        1.94        4.37      2.22 o
   2   0  14       13.56       15.54      3.99 o
  -3   1  14        2.61        2.52      1.80 o
  -2   1  14        2.14        2.51      1.10 o
  -1   1  14        2.17       -1.18      1.19 o
   0   1  14        6.47        2.45      1.57 o
   1   1  14        6.17        4.73      2.34 o
   2   1  14        7.04       11.40      3.43 o
  -3   2  14       10.74        7.72      2.89 o
  -2   2  14        1.79        0.99      1.46 o
  -1   2  14        8.60       19.46      4.04 o
   0   2  14        7.41        6.16      2.51 o
   1   2  14        5.69        8.61      3.05 o
   2   2  14        0.49        1.90      1.67 o
  -3   3  14        0.87        3.30      1.98 o
  -2   3  14        2.24        4.24      1.43 o
  -1   3  14        8.02        9.34      2.79 o
   0   3  14        5.26        8.31      2.80 o
  -2   4  14        8.21        8.09      1.95 o
  -1   4  14        7.68        9.82      2.84 o
   0   4  14        0.09       -0.88      1.07 o
   1   4  14        0.31        0.85      1.36 o
  -1  -3  15        3.12        3.85      1.92 o
   0  -3  15       13.96       17.22      4.55 o
  -2  -2  15        3.04        6.54      2.65 o
  -1  -2  15        0.52        1.53      1.84 o
   0  -2  15        0.03        0.52      1.22 o
   1  -2  15        3.40        1.21      1.04 o
  -2  -1  15        3.85        3.93      2.13 o
  -1  -1  15       12.18       12.43      3.60 o
   0  -1  15        9.85       13.40      3.94 o
   1  -1  15        5.11       10.79      3.71 o
  -3   0  15        3.15       -0.84      1.21 o
  -2   0  15        0.14        0.14      0.68 o
  -1   0  15        1.31        3.21      1.91 o
   0   0  15        1.12        1.79      1.48 o
   1   0  15        0.68        0.98      1.33 o
  -2   1  15        3.83        6.51      2.69 o
  -1   1  15       12.34       11.82      3.44 o
   0   1  15        9.44        6.79      2.75 o
   1   1  15        5.25        7.80      2.99 o
  -2   2  15        3.15        6.46      2.44 o
  -1   2  15        0.48       -0.02      0.69 o
   0   2  15        0.02       -0.27      0.93 o
   1   2  15        3.38        1.78      1.52 o
  -1   3  15        2.96        1.92      1.30 o
   0   3  15       14.05       10.79      3.28 o
  -1   0  16        2.61        5.76      2.60 o
 
